# Supplementary material for: High-Speed and Hysteresis-Free Near-Infrared Optical Hydrogen Sensor Based on Ti/Pd Bilayer Thin Films
Source: Nanomaterials (Basel). 2025 Jul 16;15(14):1105. doi: 10.3390/nano15141105 (PMC12299049; doi:10.3390/nano15141105)
Supplement: Supplementary file 1 [file nanomaterials-15-01105-s001.zip]

Archive with 1 entries (1 files):
- nanomaterials-3753103-supplementary.pdf
